# Supplementary material for: Subtle temperature increase can interact with individual size and social context in shaping phenotypic traits of a coldwater fish
Source: PLoS One. 2019 Mar 27;14(3):e0213061. doi: 10.1371/journal.pone.0213061 (PMC6436715; doi:10.1371/journal.pone.0213061)
Supplement: S1 Dataset — (TXT) [file pone.0213061.s001.txt]

id	temperature	age	day	size	social	surf_forag	watCol_forag	bottom_forag	total_forag	surf_binary	watCol_binary	bottom_binary	total_binary	immobility	immobility_binary
A1D1LG4a	1	63	1	large	group	0	0	0	0	0	0	0	0	88.75	1
A1D1LG4b	1	63	1	large	group	0	0	0	0	0	0	0	0	100	1
A1D1LG4c	1	63	1	large	group	0	0	0	0	0	0	0	0	98.75	1
A1D1LG4d	1	63	1	large	group	0	0	0	0	0	0	0	0	99.09	1
A1D1LG4f	1	63	1	large	group	3	0	0	3	1	0	0	1	0	0
A1D1LG6a	2	63	1	large	group	0	0	0	0	0	0	0	0	56.71	1
A1D1LG6b	2	63	1	large	group	0	0	0	0	0	0	0	0	87.29	1
A1D1LG6c	2	63	1	large	group	0	0	0	0	0	0	0	0	100	1
A1D1LG6d	2	63	1	large	group	0	0	1	1	0	0	1	1	11.44	1
A1D1LG6e	2	63	1	large	group	0	0	0	0	0	0	0	0	95.29	1
A1D1LG6f	2	63	1	large	group	0	0	0	0	0	0	0	0	94.91	1
A1D1SG4a	1	63	1	small	group	0	0	0	0	0	0	0	0	73.8	1
A1D1SG4b	1	63	1	small	group	0	0	0	0	0	0	0	0	21.77	1
A1D1SG4c	1	63	1	small	group	0	0	0	0	0	0	0	0	93.18	1
A1D1SG4d	1	63	1	small	group	0	0	0	0	0	0	0	0	80.76	1
A1D1SG4e	1	63	1	small	group	0	0	1	1	0	0	1	1	66.4	1
A1D1SG4f	1	63	1	small	group	0	0	1	1	0	0	1	1	43.43	1
A1D1SG6a	2	63	1	small	group	0	0	0	0	0	0	0	0	72.1	1
A1D1SG6b	2	63	1	small	group	0	0	0	0	0	0	0	0	100	1
A1D1SG6c	2	63	1	small	group	2	0	0	2	1	0	0	1	0	0
A1D1SG6d	2	63	1	small	group	0	0	0	0	0	0	0	0	89.14	1
A1D1SG6e	2	63	1	small	group	0	0	0	0	0	0	0	0	96.86	1
A1D1SG6f	2	63	1	small	group	0	0	0	0	0	0	0	0	35	1
A1D1SL4a	1	63	1	large	isolated	0	0	0	0	0	0	0	0	100	1
A1D1SL4b	1	63	1	large	isolated	0	0	0	0	0	0	0	0	100	1
A1D1SL4c	1	63	1	large	isolated	0	0	0	0	0	0	0	0	96.4	1
A1D1SL4d	1	63	1	large	isolated	0	0	0	0	0	0	0	0	97.12	1
A1D1SL4e	1	63	1	large	isolated	0	0	0	0	0	0	0	0	100	1
A1D1SL4f	1	63	1	large	isolated	0	0	0	0	0	0	0	0	100	1
A1D1SL6a	2	63	1	large	isolated	0	0	0	0	0	0	0	0	100	1
A1D1SL6b	2	63	1	large	isolated	0	0	0	0	0	0	0	0	76.75	1
A1D1SL6c	2	63	1	large	isolated	0	0	0	0	0	0	0	0	100	1
A1D1SL6d	2	63	1	large	isolated	0	0	0	0	0	0	0	0	100	1
A1D1SL6e	2	63	1	large	isolated	0	0	0	0	0	0	0	0	100	1
A1D1SL6f	2	63	1	large	isolated	0	0	2	2	0	0	1	1	52.15	1
A1D1SS4a	1	63	1	small	isolated	0	0	0	0	0	0	0	0	98.74	1
A1D1SS4b	1	63	1	small	isolated	0	0	0	0	0	0	0	0	100	1
A1D1SS4c	1	63	1	small	isolated	0	0	0	0	0	0	0	0	100	1
A1D1SS4d	1	63	1	small	isolated	0	0	0	0	0	0	0	0	100	1
A1D1SS4e	1	63	1	small	isolated	0	0	0	0	0	0	0	0	100	1
A1D1SS4f	1	63	1	small	isolated	0	0	0	0	0	0	0	0	100	1
A1D1SS6a	2	63	1	small	isolated	0	0	1	1	0	0	1	1	52.54	1
A1D1SS6b	2	63	1	small	isolated	0	0	0	0	0	0	0	0	100	1
A1D1SS6c	2	63	1	small	isolated	0	0	0	0	0	0	0	0	100	1
A1D1SS6e	2	63	1	small	isolated	0	0	0	0	0	0	0	0	100	1
A1D1SS6f	2	63	1	small	isolated	0	0	0	0	0	0	0	0	100	1
A1D1SSL4a	1	63	1	large	shortlyisolated	0	0	0	0	0	0	0	0	100	1
A1D1SSL4b	1	63	1	large	shortlyisolated	0	0	0	0	0	0	0	0	100	1
A1D1SSL4c	1	63	1	large	shortlyisolated	0	0	2	2	0	0	1	1	71.46	1
A1D1SSL4d	1	63	1	large	shortlyisolated	0	0	0	0	0	0	0	0	100	1
A1D1SSL4e	1	63	1	large	shortlyisolated	0	0	0	0	0	0	0	0	0	0
A1D1SSL4f	1	63	1	large	shortlyisolated	0	0	0	0	0	0	0	0	99.43	1
A1D1SSL6a	2	63	1	large	shortlyisolated	0	0	2	2	0	0	1	1	82.43	1
A1D1SSL6b	2	63	1	large	shortlyisolated	0	0	0	0	0	0	0	0	100	1
A1D1SSL6c	2	63	1	large	shortlyisolated	0	0	0	0	0	0	0	0	100	1
A1D1SSL6d	2	63	1	large	shortlyisolated	0	0	0	0	0	0	0	0	100	1
A1D1SSL6e	2	63	1	large	shortlyisolated	0	0	0	0	0	0	0	0	80.38	1
A1D1SSL6f	2	63	1	large	shortlyisolated	0	0	0	0	0	0	0	0	100	1
A1D1SSM4a	1	63	1	small	shortlyisolated	0	0	0	0	0	0	0	0	100	1
A1D1SSM4b	1	63	1	small	shortlyisolated	0	0	0	0	0	0	0	0	100	1
A1D1SSM4c	1	63	1	small	shortlyisolated	0	0	0	0	0	0	0	0	82.85	1
A1D1SSM4d	1	63	1	small	shortlyisolated	1	0	1	2	1	0	1	1	18.33	1
A1D1SSM4e	1	63	1	small	shortlyisolated	0	0	0	0	0	0	0	0	100	1
A1D1SSM4f	1	63	1	small	shortlyisolated	0	0	0	0	0	0	0	0	1.29	1
A1D1SSM6a	2	63	1	small	shortlyisolated	0	0	1	1	0	0	1	1	47.55	1
A1D1SSM6b	2	63	1	small	shortlyisolated	0	0	0	0	0	0	0	0	100	1
A1D1SSM6c	2	63	1	small	shortlyisolated	0	0	0	0	0	0	0	0	100	1
A1D1SSM6e	2	63	1	small	shortlyisolated	0	0	0	0	0	0	0	0	100	1
A1D1SSM6f	2	63	1	small	shortlyisolated	0	0	0	0	0	0	0	0	99.13	1
A1d2sl4d	1	63	2	large	isolated	0	0	0	0	0	0	0	0	100	1
A1d2sl4e	1	63	2	large	isolated	0	0	0	0	0	0	0	0	100	1
A1d2sl4f	1	63	2	large	isolated	0	0	0	0	0	0	0	0	100	1
A1d2ss4a	1	63	2	small	isolated	0	0	0	0	0	0	0	0	100	1
A1d2ss4b	1	63	2	small	isolated	0	0	0	0	0	0	0	0	100	1
A1d2ss4c	1	63	2	small	isolated	0	0	1	1	0	0	1	1	87.53	1
A1d2ss4d	1	63	2	small	isolated	0	0	0	0	0	0	0	0	99.74	1
A1d2ss4e	1	63	2	small	isolated	0	0	0	0	0	0	0	0	100	1
A1d2ss4f	1	63	2	small	isolated	0	0	0	0	0	0	0	0	69.67	1
A1d2lg4a	1	63	2	large	group	1	0	0	1	1	0	0	1	0	0
A1d2lg4b	1	63	2	large	group	0	0	0	0	0	0	0	0	78.42	1
A1d2lg4c	1	63	2	large	group	0	0	1	1	0	0	1	1	95.23	1
A1d2lg4f	1	63	2	large	group	0	0	0	0	0	0	0	0	96.76	1
A1d2lg4d	1	63	2	large	group	0	0	0	0	0	0	0	0	41.79	1
A1D2LG4e	1	63	2	large	group	0	0	0	0	0	0	0	0	99.06	1
A1d2sg4a	1	63	2	small	group	0	0	0	0	0	0	0	0	100	1
A1d2sg4b	1	63	2	small	group	0	0	0	0	0	0	0	0	100	1
A1d2sg4c	1	63	2	small	group	0	0	0	0	0	0	0	0	94.88	1
A1d2sg4d	1	63	2	small	group	0	0	1	1	0	0	1	1	51.66	1
A1d2sg4e	1	63	2	small	group	0	0	0	0	0	0	0	0	96.56	1
A1d2sg4f	1	63	2	small	group	0	0	3	3	0	0	1	1	0	0
A1d2lg6a	2	63	2	large	group	0	0	0	0	0	0	0	0	100	1
A1d2lg6b	2	63	2	large	group	0	0	0	0	0	0	0	0	72.65	1
A1d2lg6c	2	63	2	large	group	0	0	0	0	0	0	0	0	0	0
A1d2lg6d	2	63	2	large	group	0	0	0	0	0	0	0	0	63.98	1
A1d2lg6e	2	63	2	large	group	0	0	0	0	0	0	0	0	92.76	1
A1d2lg6f	2	63	2	large	group	0	0	0	0	0	0	0	0	100	1
A1d2sg6a	2	63	2	small	group	0	0	0	0	0	0	0	0	95.74	1
A1d2sg6b	2	63	2	small	group	0	0	0	0	0	0	0	0	100	1
A1d2sg6d	2	63	2	small	group	0	0	0	0	0	0	0	0	44.43	1
a1d2sg6e	2	63	2	small	group	0	0	0	0	0	0	0	0	100	1
A1d2sg6f	2	63	2	small	group	0	0	1	1	0	0	1	1	0	0
A1d2sl4c	1	63	2	large	isolated	0	0	0	0	0	0	0	0	100	1
A1d2ss6a	2	63	2	small	isolated	0	0	2	2	0	0	1	1	4.18	1
A1d2ss6b	2	63	2	small	isolated	0	0	0	0	0	0	0	0	97.95	1
A1d2ss6c	2	63	2	small	isolated	0	0	0	0	0	0	0	0	100	1
A1d2ss6e	2	63	2	small	isolated	0	0	0	0	0	0	0	0	100	1
A1d2ss6f	2	63	2	small	isolated	0	0	0	0	0	0	0	0	97.08	1
A1d2sl6a	2	63	2	large	isolated	0	0	0	0	0	0	0	0	100	1
A1d2sl6b	2	63	2	large	isolated	0	0	0	0	0	0	0	0	100	1
A1d2sl6c	2	63	2	large	isolated	0	0	0	0	0	0	0	0	71.82	1
A1d2sl6d	2	63	2	large	isolated	0	0	0	0	0	0	0	0	6.23	1
A1d2sl6e	2	63	2	large	isolated	0	0	0	0	0	0	0	0	92.91	1
A1d2sl6f	2	63	2	large	isolated	0	0	0	0	0	0	0	0	78.52	1
A1d2sg6c	2	63	2	small	group	0	0	1	1	0	0	1	1	74	1
A1D2SL4a	1	63	2	large	isolated	0	0	0	0	0	0	0	0	100	1
A1D2SL4b	1	63	2	large	isolated	0	0	0	0	0	0	0	0	100	1
A1D2SSL4a	1	63	2	large	shortlyisolated	0	0	0	0	0	0	0	0	100	1
A1D2SSL4b	1	63	2	large	shortlyisolated	0	0	0	0	0	0	0	0	100	1
A1D2SSL4c	1	63	2	large	shortlyisolated	0	0	0	0	0	0	0	0	78.03	1
A1D2SSL4d	1	63	2	large	shortlyisolated	0	0	0	0	0	0	0	0	100	1
A1D2SSL4e	1	63	2	large	shortlyisolated	0	0	1	1	0	0	1	1	0	0
A1D2SSL4f	1	63	2	large	shortlyisolated	0	0	0	0	0	0	0	0	100	1
A1D2SSM4a	1	63	2	small	shortlyisolated	0	0	0	0	0	0	0	0	92.51	1
A1D2SSM4b	1	63	2	small	shortlyisolated	0	0	0	0	0	0	0	0	83.88	1
A1D2SSM4c	1	63	2	small	shortlyisolated	0	0	0	0	0	0	0	0	99.75	1
A1D2SSM4d	1	63	2	small	shortlyisolated	0	0	0	0	0	0	0	0	100	1
A1D2SSM4e	1	63	2	small	shortlyisolated	0	0	0	0	0	0	0	0	98.67	1
A1D2SSM4f	1	63	2	small	shortlyisolated	0	0	0	0	0	0	0	0	0	0
A1D2SSL6a	2	63	2	large	shortlyisolated	0	0	0	0	0	0	0	0	100	1
A1D2SSL6b	2	63	2	large	shortlyisolated	0	1	4	5	0	1	1	1	44.28	1
A1D2SSL6c	2	63	2	large	shortlyisolated	0	0	0	0	0	0	0	0	100	1
A1D2SSL6d	2	63	2	large	shortlyisolated	0	1	1	2	0	1	1	1	46.87	1
A1D2SSL6e	2	63	2	large	shortlyisolated	0	0	1	1	0	0	1	1	41.71	1
A1D2SSL6f	2	63	2	large	shortlyisolated	0	0	3	3	0	0	1	1	31.78	1
A1D2SSM6a	2	63	2	small	shortlyisolated	0	0	2	2	0	0	1	1	60.61	1
A1D2SSM6b	2	63	2	small	shortlyisolated	0	0	0	0	0	0	0	0	100	1
A1D2SSM6c	2	63	2	small	shortlyisolated	0	0	0	0	0	0	0	0	99.24	1
A1D2SSM6e	2	63	2	small	shortlyisolated	0	0	3	3	0	0	1	1	74.28	1
A1D2SSM6f	2	63	2	small	shortlyisolated	1	1	0	2	1	1	0	1	35.93	1
A2d1sl4a	1	70	1	large	isolated	0	0	4	4	0	0	1	1	39.61	1
A2d1sl4b	1	70	1	large	isolated	0	0	1	1	0	0	1	1	91.66	1
A2d1sl4c	1	70	1	large	isolated	0	0	0	0	0	0	0	0	100	1
A2d1sl4d	1	70	1	large	isolated	0	0	0	0	0	0	0	0	70.78	1
A2d1sl4e	1	70	1	large	isolated	0	0	0	0	0	0	0	0	100	1
A2d1ss4a	1	70	1	small	isolated	0	0	0	0	0	0	0	0	100	1
A2d1ss4b	1	70	1	small	isolated	0	0	0	0	0	0	0	0	91.24	1
A2d1ss4c	1	70	1	small	isolated	0	0	1	1	0	0	1	1	72.56	1
A2d1ss4d	1	70	1	small	isolated	0	0	0	0	0	0	0	0	100	1
A2d1ss4e	1	70	1	small	isolated	0	0	0	0	0	0	0	0	100	1
A2d1sg4a	1	70	1	small	group	0	0	1	1	0	0	1	1	42.77	1
A2d1sg4b	1	70	1	small	group	0	0	1	1	0	0	1	1	0	0
A2d1sg4f	1	70	1	small	group	0	0	0	0	0	0	0	0	9.21	1
A2d1lg4a	1	70	1	large	group	0	0	0	0	0	0	0	0	86.37	1
A2d1lg4b	1	70	1	large	group	0	0	0	0	0	0	0	0	0	0
A2d1lg4c	1	70	1	large	group	0	0	1	1	0	0	1	1	61.34	1
A2d1lg4d	1	70	1	large	group	0	0	0	0	0	0	0	0	90.83	1
A2d1lg4e	1	70	1	large	group	1	2	0	3	1	1	0	1	0	0
A2d1lg4f	1	70	1	large	group	0	0	6	6	0	0	1	1	5.43	1
A2d1lg6a	2	70	1	large	group	0	0	0	0	0	0	0	0	85.73	1
A2d1lg6b	2	70	1	large	group	0	0	0	0	0	0	0	0	100	1
A2d1lg6c	2	70	1	large	group	0	0	0	0	0	0	0	0	95.09	1
A2d1lg6e	2	70	1	large	group	0	3	2	5	0	1	1	1	33.11	1
A2d1lg6d	2	70	1	large	group	0	2	6	8	0	1	1	1	13.58	1
A2d1lg6f	2	70	1	large	group	0	0	0	0	0	0	0	0	0.69	1
A2d1sg6a	2	70	1	small	group	0	1	3	4	0	1	1	1	0.98	1
A2d1sg6b	2	70	1	small	group	0	0	4	4	0	0	1	1	1.74	1
A2d1sg6c	2	70	1	small	group	0	0	1	1	0	0	1	1	50.79	1
A2d1sg6d	2	70	1	small	group	0	0	1	1	0	0	1	1	0	0
A2d1sg6e	2	70	1	small	group	0	0	0	0	0	0	0	0	0	0
A2d1sg6f	2	70	1	small	group	0	0	0	0	0	0	0	0	0	0
A2d1ss6a	2	70	1	small	isolated	2	3	0	5	1	1	0	1	0	0
A2d1ss6b	2	70	1	small	isolated	0	0	3	3	0	0	1	1	38.24	1
A2d1ss6c	2	70	1	small	isolated	0	0	0	0	0	0	0	0	100	1
A2d1ss6e	2	70	1	small	isolated	0	0	2	2	0	0	1	1	24.41	1
A2d1ss6f	2	70	1	small	isolated	0	0	0	0	0	0	0	0	0	0
A2d1sl6a	2	70	1	large	isolated	0	0	1	1	0	0	1	1	21.94	1
A2d1sl6b	2	70	1	large	isolated	0	0	0	0	0	0	0	0	71.28	1
A2d1sl6c	2	70	1	large	isolated	0	0	0	0	0	0	0	0	98.22	1
A2d1sl6d	2	70	1	large	isolated	0	0	2	2	0	0	1	1	19.13	1
A2d1sl6e	2	70	1	large	isolated	0	0	0	0	0	0	0	0	45.62	1
A2d1sl6f	2	70	1	large	isolated	0	0	0	0	0	0	0	0	0	0
A2d2sl4a	1	70	2	large	isolated	0	0	0	0	0	0	0	0	100	1
A2d2sl4b	1	70	2	large	isolated	0	0	0	0	0	0	0	0	100	1
A2d2sl4c	1	70	2	large	isolated	0	0	3	3	0	0	1	1	65.67	1
A2d2sl4d	1	70	2	large	isolated	0	0	0	0	0	0	0	0	100	1
A2d2sl4e	1	70	2	large	isolated	0	0	0	0	0	0	0	0	100	1
A2d2ss4a	1	70	2	small	isolated	0	0	0	0	0	0	0	0	100	1
A2d2ss4b	1	70	2	small	isolated	0	0	5	5	0	0	1	1	56.23	1
A2d2ss4c	1	70	2	small	isolated	0	0	1	1	0	0	1	1	96.81	1
A2d2ss4d	1	70	2	small	isolated	0	0	0	0	0	0	0	0	98.7	1
A2d2ss4e	1	70	2	small	isolated	0	0	3	3	0	0	1	1	11.93	1
A2s2ss4f	1	70	2	small	isolated	0	0	0	0	0	0	0	0	93.93	1
A2d2sg4a	1	70	2	small	group	0	0	3	3	0	0	1	1	69.47	1
A2d2sg4b	1	70	2	small	group	0	0	1	1	0	0	1	1	0	0
A2d2sg4c	1	70	2	small	group	0	0	3	3	0	0	1	1	14.29	1
A2d2sg4d	1	70	2	small	group	0	0	0	0	0	0	0	0	17.1	1
A2d2sg4e	1	70	2	small	group	0	0	5	5	0	0	1	1	0	0
A2d2sg4f	1	70	2	small	group	0	0	0	0	0	0	0	0	58.58	1
A2d2lg4a	1	70	2	large	group	0	0	3	3	0	0	1	1	4.86	1
A2d2lg4b	1	70	2	large	group	0	0	0	0	0	0	0	0	76.34	1
A2d2lg4c	1	70	2	large	group	1	1	1	3	1	1	1	1	27.28	1
A2d2lg4d	1	70	2	large	group	0	1	1	2	0	1	1	1	0	0
A2d2lg4e	1	70	2	large	group	0	0	2	2	0	0	1	1	30.94	1
A2d2lg4f	1	70	2	large	group	0	1	0	1	0	1	0	1	0	0
A2d2lg6a	2	70	2	large	group	1	1	1	3	1	1	1	1	0	0
A2d2lg6d	2	70	2	large	group	1	1	0	2	1	1	0	1	32.32	1
A2d2lg6e	2	70	2	large	group	0	2	1	3	0	1	1	1	0	0
A2d2lg6f	2	70	2	large	group	0	2	3	5	0	1	1	1	26.04	1
A2d2sg6a	2	70	2	small	group	1	0	0	1	1	0	0	1	0	0
A2d2sg6b	2	70	2	small	group	0	0	3	3	0	0	1	1	6.78	1
A2d2sg6c	2	70	2	small	group	0	0	2	2	0	0	1	1	52.13	1
A2d2sg6d	2	70	2	small	group	0	0	0	0	0	0	0	0	7.76	1
A2d2sg6e	2	70	2	small	group	0	0	1	1	0	0	1	1	22.02	1
A2d2sg6f	2	70	2	small	group	0	0	0	0	0	0	0	0	0	0
A2d2ss6a	2	70	2	small	isolated	0	0	0	0	0	0	0	0	0	0
A2d2ss6b	2	70	2	small	isolated	0	0	2	2	0	0	1	1	6.23	1
A2d2ss6d	2	70	2	small	isolated	0	0	0	0	0	0	0	0	0	0
A2d2ss6e	2	70	2	small	isolated	0	0	2	2	0	0	1	1	67.74	1
A2d2ss6f	2	70	2	small	isolated	1	1	0	2	1	1	0	1	0	0
A2d2sl6a	2	70	2	large	isolated	0	0	7	7	0	0	1	1	16.41	1
A2d2sl6b	2	70	2	large	isolated	0	0	7	7	0	0	1	1	6.6	1
A2d2sl6c	2	70	2	large	isolated	0	0	1	1	0	0	1	1	53.13	1
A2d2sl6d	2	70	2	large	isolated	0	0	0	0	0	0	0	0	60.52	1
A2d2sl6e	2	70	2	large	isolated	0	2	1	3	0	1	1	1	84.29	1
A2d2sl6f	2	70	2	large	isolated	0	0	0	0	0	0	0	0	52.63	1
A2D1SSL4a	1	70	1	large	shortlyisolated	0	0	2	2	0	0	1	1	51.55	1
A2D1SSL4b	1	70	1	large	shortlyisolated	0	0	1	1	0	0	1	1	9.22	1
A2D1SSL4c	1	70	1	large	shortlyisolated	0	0	1	1	0	0	1	1	0	0
A2D1SSL4d	1	70	1	large	shortlyisolated	0	0	2	2	0	0	1	1	6.7	1
A2D1SSL4e	1	70	1	large	shortlyisolated	0	0	0	0	0	0	0	0	0	0
A2D1SSL4f	1	70	1	large	shortlyisolated	0	0	2	2	0	0	1	1	70.93	1
A2D2SSL4a	1	70	2	large	shortlyisolated	0	0	0	0	0	0	0	0	68.57	1
A2D2SSL4b	1	70	2	large	shortlyisolated	0	1	0	1	0	1	0	1	19.53	1
A2D2SSL4c	1	70	2	large	shortlyisolated	0	0	1	1	0	0	1	1	30.24	1
A2D2SSL4d	1	70	2	large	shortlyisolated	0	0	0	0	0	0	0	0	8.62	1
A2D2SSL4e	1	70	2	large	shortlyisolated	0	0	0	0	0	0	0	0	100	1
A2D2SSL4f	1	70	2	large	shortlyisolated	0	0	0	0	0	0	0	0	100	1
A2D1SSM4a	1	70	1	small	shortlyisolated	0	0	0	0	0	0	0	0	100	1
A2D1SSM4b	1	70	1	small	shortlyisolated	0	0	0	0	0	0	0	0	100	1
A2D1SSM4d	1	70	1	small	shortlyisolated	0	0	0	0	0	0	0	0	100	1
A2D1SSM4e	1	70	1	small	shortlyisolated	0	0	0	0	0	0	0	0	0	0
A2D2SSM4a	1	70	2	small	shortlyisolated	0	1	4	5	0	1	1	1	47.13	1
A2D2SSM4b	1	70	2	small	shortlyisolated	0	0	0	0	0	0	0	0	93.5	1
A2D2SSM4c	1	70	2	small	shortlyisolated	0	0	0	0	0	0	0	0	100	1
A2D2SSM4d	1	70	2	small	shortlyisolated	0	0	2	2	0	0	1	1	79.48	1
A2D2SSM4e	1	70	2	small	shortlyisolated	0	0	0	0	0	0	0	0	100	1
A2D2LG6c	2	70	2	large	group	0	0	2	2	0	0	1	1	19.97	1
A2D1SSL6a	2	70	1	large	shortlyisolated	0	0	1	1	0	0	1	1	85.34	1
A2D1SSL6b	2	70	1	large	shortlyisolated	0	1	3	4	0	1	1	1	0	0
A2D1SSL6c	2	70	1	large	shortlyisolated	0	0	0	0	0	0	0	0	100	1
A2D1SSL6d	2	70	1	large	shortlyisolated	0	0	0	0	0	0	0	0	0	0
A2D1SSL6e	2	70	1	large	shortlyisolated	0	0	3	3	0	0	1	1	18.04	1
A2D1SSL6f	2	70	1	large	shortlyisolated	0	0	0	0	0	0	0	0	100	1
A2D2SSL6a	2	70	2	large	shortlyisolated	0	0	0	0	0	0	0	0	100	1
A2D2SSL6b	2	70	2	large	shortlyisolated	1	0	0	1	1	0	0	1	51.43	1
A2D2SSL6c	2	70	2	large	shortlyisolated	0	0	0	0	0	0	0	0	95.78	1
A2D2SSL6d	2	70	2	large	shortlyisolated	0	0	0	0	0	0	0	0	100	1
A2D2SSL6e	2	70	2	large	shortlyisolated	0	0	0	0	0	0	0	0	100	1
A2D2SSL6f	2	70	2	large	shortlyisolated	0	0	0	0	0	0	0	0	100	1
A2D1SSM6a	2	70	1	small	shortlyisolated	0	0	0	0	0	0	0	0	36.07	1
A2D1SSM6b	2	70	1	small	shortlyisolated	0	0	0	0	0	0	0	0	100	1
A2D1SSM6c	2	70	1	small	shortlyisolated	0	0	0	0	0	0	0	0	74.78	1
A2D1SSM6d	2	70	1	small	shortlyisolated	0	0	0	0	0	0	0	0	100	1
A2D1SSM6e	2	70	1	small	shortlyisolated	0	0	0	0	0	0	0	0	100	1
A2D1SSM6f	2	70	1	small	shortlyisolated	0	0	0	0	0	0	0	0	83.77	1
A2D2SSM6a	2	70	2	small	shortlyisolated	0	0	0	0	0	0	0	0	0	0
A2D2SSM6b	2	70	2	small	shortlyisolated	0	0	0	0	0	0	0	0	100	1
A2D2SSM6c	2	70	2	small	shortlyisolated	0	0	2	2	0	0	1	1	0.88	1
A2D2SSM6d	2	70	2	small	shortlyisolated	0	0	0	0	0	0	0	0	43.28	1
A2D2SSM6e	2	70	2	small	shortlyisolated	0	0	0	0	0	0	0	0	100	1
A2D2SSM6f	2	70	2	small	shortlyisolated	0	0	0	0	0	0	0	0	100	1
A3D1SL4a	1	77	1	large	isolated	0	0	2	2	0	0	1	1	24.36	1
A3D1SL4b	1	77	1	large	isolated	0	0	0	0	0	0	0	0	100	1
A3D1SL4c	1	77	1	large	isolated	0	0	0	0	0	0	0	0	87.03	1
A3D1SL4e	1	77	1	large	isolated	0	0	0	0	0	0	0	0	100	1
A3D1SS4a	1	77	1	small	isolated	0	0	0	0	0	0	0	0	100	1
A3D1SS4b	1	77	1	small	isolated	0	0	0	0	0	0	0	0	100	1
A3D1SS4c	1	77	1	small	isolated	0	0	0	0	0	0	0	0	100	1
A3D1SS4d	1	77	1	small	isolated	0	0	0	0	0	0	0	0	100	1
A3D1SS4f	1	77	1	small	isolated	0	0	2	2	0	0	1	1	91.68	1
3D1SSL4a	1	77	1	large	shortlyisolated	0	0	0	0	0	0	0	0	100	1
3D1SSL4b	1	77	1	large	shortlyisolated	0	1	3	4	0	1	1	1	46.85	1
3D1SSL4c	1	77	1	large	shortlyisolated	0	0	0	0	0	0	0	0	100	1
3D1SSL4d	1	77	1	large	shortlyisolated	0	0	0	0	0	0	0	0	100	1
3D1SSL4e	1	77	1	large	shortlyisolated	0	0	1	1	0	0	1	1	59.23	1
3D1SSL4f	1	77	1	large	shortlyisolated	0	0	0	0	0	0	0	0	100	1
A3D1LG4a	1	77	1	large	group	0	0	6	6	0	0	1	1	39.88	1
A3D1LG4b	1	77	1	large	group	1	0	1	2	1	0	1	1	0	0
A3D1LG4c	1	77	1	large	group	0	0	0	0	0	0	0	0	98.61	1
A3D1LG4d	1	77	1	large	group	0	0	1	1	0	0	1	1	47.43	1
A3D1LG4e	1	77	1	large	group	0	0	4	4	0	0	1	1	52.35	1
A3D1LG4f	1	77	1	large	group	0	0	0	0	0	0	0	0	86.69	1
A3D1SG4a	1	77	1	small	group	0	0	4	4	0	0	1	1	0	0
A3D1SG4b	1	77	1	small	group	1	2	0	3	1	1	0	1	0	0
A3D1SG4c	1	77	1	small	group	0	0	1	1	0	0	1	1	0	0
A3D1SG4d	1	77	1	small	group	0	0	6	6	0	0	1	1	8.68	1
A3D1SG4e	1	77	1	small	group	0	0	0	0	0	0	0	0	81.87	1
A3D1SG4f	1	77	1	small	group	0	0	2	2	0	0	1	1	0	0
3D1SSM4a	1	77	1	small	shortlyisolated	0	0	0	0	0	0	0	0	88.43	1
3D1SSM4b	1	77	1	small	shortlyisolated	0	0	0	0	0	0	0	0	97.53	1
3D1SSM4c	1	77	1	small	shortlyisolated	0	0	0	0	0	0	0	0	33.23	1
3D1SSM4d	1	77	1	small	shortlyisolated	0	0	4	4	0	0	1	1	78.97	1
3D1SSM4e	1	77	1	small	shortlyisolated	0	1	5	6	0	1	1	1	43.33	1
3D1SSM4f	1	77	1	small	shortlyisolated	0	0	1	1	0	0	1	1	95.29	1
3D1SSM6a	2	77	1	small	shortlyisolated	0	0	0	0	0	0	0	0	96.45	1
3D1SSM6b	2	77	1	small	shortlyisolated	0	0	0	0	0	0	0	0	100	1
3D1SSM6c	2	77	1	small	shortlyisolated	0	0	0	0	0	0	0	0	42.42	1
3D1SSM6d	2	77	1	small	shortlyisolated	0	0	0	0	0	0	0	0	100	1
3D1SSM6e	2	77	1	small	shortlyisolated	0	4	0	4	0	1	0	1	0	0
3D1SSM6f	2	77	1	small	shortlyisolated	0	0	0	0	0	0	0	0	100	1
A3D1SG6a	2	77	1	small	group	0	3	2	5	0	1	1	1	0	0
A3D1SG6b	2	77	1	small	group	0	0	0	0	0	0	0	0	77.01	1
A3D1SG6c	2	77	1	small	group	0	0	7	7	0	0	1	1	17.77	1
A3D1SG6e	2	77	1	small	group	0	0	0	0	0	0	0	0	100	1
A3D1SG6f	2	77	1	small	group	0	2	0	2	0	1	0	1	57.88	1
A3D1LG6a	2	77	1	large	group	1	0	0	1	1	0	0	1	5.94	1
A3D1LG6b	2	77	1	large	group	0	0	0	0	0	0	0	0	29.45	1
A3D1LG6c	2	77	1	large	group	0	0	0	0	0	0	0	0	0	0
A3D1LG6d	2	77	1	large	group	0	1	7	8	0	1	1	1	6.98	1
A3D1LG6e	2	77	1	large	group	2	0	1	3	1	0	1	1	5.97	1
A3D1LG6f	2	77	1	large	group	0	1	1	2	0	1	1	1	58.68	1
3D1SSL6a	2	77	1	large	shortlyisolated	1	5	4	10	1	1	1	1	6.76	1
3D1SSL6b	2	77	1	large	shortlyisolated	0	0	0	0	0	0	0	0	82.46	1
3D1SSL6c	2	77	1	large	shortlyisolated	0	0	0	0	0	0	0	0	100	1
3D1SSL6d	2	77	1	large	shortlyisolated	0	3	1	4	0	1	1	1	7.33	1
3D1SSL6e	2	77	1	large	shortlyisolated	0	3	2	5	0	1	1	1	13.98	1
3D1SSL6f	2	77	1	large	shortlyisolated	0	0	0	0	0	0	0	0	100	1
A3D1SS6a	2	77	1	small	isolated	0	0	0	0	0	0	0	0	79.17	1
A3D1SS6b	2	77	1	small	isolated	0	0	0	0	0	0	0	0	93.06	1
A3D1SS6e	2	77	1	small	isolated	0	1	0	1	0	1	0	1	57.53	1
A3D1SS6f	2	77	1	small	isolated	0	0	0	0	0	0	0	0	100	1
A3D1SL6a	2	77	1	large	isolated	0	0	1	1	0	0	1	1	45.21	1
A3D1SL6b	2	77	1	large	isolated	0	4	3	7	0	1	1	1	10.78	1
A3D1SL6c	2	77	1	large	isolated	0	0	0	0	0	0	0	0	66.51	1
A3D1SL6d	2	77	1	large	isolated	0	0	2	2	0	0	1	1	55.42	1
A3D1SL6e	2	77	1	large	isolated	0	0	2	2	0	0	1	1	65.96	1
A3D1SL6f	2	77	1	large	isolated	0	0	0	0	0	0	0	0	100	1
A3D2SL4a	1	77	2	large	isolated	0	0	0	0	0	0	0	0	80.22	1
A3D2SL4b	1	77	2	large	isolated	0	0	0	0	0	0	0	0	100	1
A3D2SL4c	1	77	2	large	isolated	0	0	0	0	0	0	0	0	55.38	1
A3D2SL4e	1	77	2	large	isolated	0	0	0	0	0	0	0	0	99.42	1
A3D2SL4d	1	77	2	large	isolated	0	0	0	0	0	0	0	0	100	1
A3D2SS4a	1	77	2	small	isolated	0	0	0	0	0	0	0	0	100	1
A3D2SS4c	1	77	2	small	isolated	0	0	3	3	0	0	1	1	60.33	1
A3D2SS4d	1	77	2	small	isolated	0	0	0	0	0	0	0	0	100	1
A3D2SS4e	1	77	2	small	isolated	0	0	7	7	0	0	1	1	14.7	1
A3D2SS4f	1	77	2	small	isolated	0	0	0	0	0	0	0	0	100	1
3D2SSL4a	1	77	2	large	shortlyisolated	0	0	0	0	0	0	0	0	100	1
3D2SSL4b	1	77	2	large	shortlyisolated	1	0	0	1	1	0	0	1	0	0
3D2SSL4c	1	77	2	large	shortlyisolated	0	0	0	0	0	0	0	0	100	1
3D2SSL4d	1	77	2	large	shortlyisolated	0	0	0	0	0	0	0	0	100	1
3D2SSL4e	1	77	2	large	shortlyisolated	0	1	4	5	0	1	1	1	40.98	1
3D2SSL4f	1	77	2	large	shortlyisolated	0	0	0	0	0	0	0	0	100	1
A3D2LG4a	1	77	2	large	group	0	0	0	0	0	0	0	0	100	1
A3D2LG4b	1	77	2	large	group	0	3	4	7	0	1	1	1	21.58	1
A3D2LG4c	1	77	2	large	group	0	0	0	0	0	0	0	0	75.31	1
A3D2LG4d	1	77	2	large	group	0	2	0	2	0	1	0	1	55.39	1
A3D2LG4e	1	77	2	large	group	0	0	2	2	0	0	1	1	48.91	1
A3D2LG4f	1	77	2	large	group	0	2	4	6	0	1	1	1	2.41	1
A3D2SG4a	1	77	2	small	group	0	0	2	2	0	0	1	1	35.86	1
A3D2SG4b	1	77	2	small	group	0	1	0	1	0	1	0	1	0	0
A3D2SG4c	1	77	2	small	group	0	0	4	4	0	0	1	1	42.67	1
A3D2SG4d	1	77	2	small	group	0	2	0	2	0	1	0	1	0	0
A3D2SG4e	1	77	2	small	group	0	0	1	1	0	0	1	1	73.85	1
A3D2SG4f	1	77	2	small	group	0	0	4	4	0	0	1	1	0	0
3D2SSM4a	1	77	2	small	shortlyisolated	0	0	0	0	0	0	0	0	100	1
3D2SSM4b	1	77	2	small	shortlyisolated	0	0	0	0	0	0	0	0	0	0
3D2SSM4c	1	77	2	small	shortlyisolated	0	0	0	0	0	0	0	0	24.58	1
3D2SSM4d	1	77	2	small	shortlyisolated	0	0	1	1	0	0	1	1	23.84	1
3D2SSM4e	1	77	2	small	shortlyisolated	0	1	0	1	0	1	0	1	70.22	1
3D2SSM4f	1	77	2	small	shortlyisolated	0	0	0	0	0	0	0	0	83.96	1
3D2SSM6a	2	77	2	small	shortlyisolated	0	0	0	0	0	0	0	0	100	1
3D2SSM6b	2	77	2	small	shortlyisolated	0	0	0	0	0	0	0	0	100	1
3D2SSM6c	2	77	2	small	shortlyisolated	0	0	0	0	0	0	0	0	100	1
3D2SSM6d	2	77	2	small	shortlyisolated	0	0	2	2	0	0	1	1	65.75	1
3D2SSM6e	2	77	2	small	shortlyisolated	0	0	0	0	0	0	0	0	100	1
3D2SSM6f	2	77	2	small	shortlyisolated	0	1	2	3	0	1	1	1	90.19	1
A3D2SG6a	2	77	2	small	group	0	1	4	5	0	1	1	1	0	0
A3D2SG6b	2	77	2	small	group	0	0	6	6	0	0	1	1	11.69	1
A3D2SG6c	2	77	2	small	group	0	0	5	5	0	0	1	1	31.52	1
A3D2SG6d	2	77	2	small	group	0	2	2	4	0	1	1	1	17.49	1
A3D2SG6e	2	77	2	small	group	1	0	0	1	1	0	0	1	0	0
A3D2SG6f	2	77	2	small	group	3	1	0	4	1	1	0	1	0	0
A3D2LG6a	2	77	2	large	group	1	3	1	5	1	1	1	1	16.11	1
A3D2LG6b	2	77	2	large	group	0	0	0	0	0	0	0	0	0	0
A3D2LG6c	2	77	2	large	group	2	0	0	2	1	0	0	1	1.48	1
A3D2LG6d	2	77	2	large	group	0	1	2	3	0	1	1	1	14.26	1
A3D2LG6e	2	77	2	large	group	3	2	0	5	1	1	0	1	0	0
A3D2LG6f	2	77	2	large	group	0	0	1	1	0	0	1	1	23.59	1
3D2SSL6a	2	77	2	large	shortlyisolated	0	0	0	0	0	0	0	0	66.9	1
3D2SSL6b	2	77	2	large	shortlyisolated	1	2	0	3	1	1	0	1	0	0
3D2SSL6c	2	77	2	large	shortlyisolated	0	1	6	7	0	1	1	1	20.36	1
3D2SSL6d	2	77	2	large	shortlyisolated	0	0	3	3	0	0	1	1	57.82	1
3D2SSL6e	2	77	2	large	shortlyisolated	1	5	0	6	1	1	0	1	7.93	1
3D2SSL6f	2	77	2	large	shortlyisolated	0	0	2	2	0	0	1	1	58.11	1
A3D2SS6a	2	77	2	small	isolated	0	0	0	0	0	0	0	0	31.15	1
A3D2SS6b	2	77	2	small	isolated	0	2	4	6	0	1	1	1	13.25	1
A3D2SS6e	2	77	2	small	isolated	0	0	3	3	0	0	1	1	0	0
A3D2SS6f	2	77	2	small	isolated	0	0	0	0	0	0	0	0	100	1
A3D2SL6a	2	77	2	large	isolated	0	1	0	1	0	1	0	1	64.86	1
A3D2SL6c	2	77	2	large	isolated	0	2	4	6	0	1	1	1	1.49	1
A3D2SL6b	2	77	2	large	isolated	0	0	0	0	0	0	0	0	100	1
A3D2SL6d	2	77	2	large	isolated	0	0	3	3	0	0	1	1	51.69	1
A3D2SL6e	2	77	2	large	isolated	0	0	0	0	0	0	0	0	99.14	1
A3D2SL6f	2	77	2	large	isolated	0	0	0	0	0	0	0	0	100	1
A4D1SL4a	1	84	1	large	isolated	0	0	0	0	0	0	0	0	100	1
A4D1SL4b	1	84	1	large	isolated	0	0	0	0	0	0	0	0	100	1
A4D1SL4c	1	84	1	large	isolated	0	0	0	0	0	0	0	0	100	1
A4D1SL4d	1	84	1	large	isolated	0	0	0	0	0	0	0	0	100	1
A4D1SS4a	1	84	1	small	isolated	0	0	0	0	0	0	0	0	100	1
A4D1SS4c	1	84	1	small	isolated	0	1	2	3	0	1	1	1	64.78	1
A4D1SS4d	1	84	1	small	isolated	0	1	0	1	0	1	0	1	58.26	1
A4D1SS4e	1	84	1	small	isolated	0	3	7	10	0	1	1	1	9.32	1
A4D1SS4f	1	84	1	small	isolated	0	0	0	0	0	0	0	0	72.8	1
4D1SSL4a	1	84	1	large	shortlyisolated	0	0	0	0	0	0	0	0	100	1
4D1SSL4b	1	84	1	large	shortlyisolated	0	0	0	0	0	0	0	0	100	1
4D1SSL4c	1	84	1	large	shortlyisolated	0	0	0	0	0	0	0	0	100	1
4D1SSL4e	1	84	1	large	shortlyisolated	0	0	0	0	0	0	0	0	100	1
4D1SSL4f	1	84	1	large	shortlyisolated	2	1	0	3	1	1	0	1	0	0
A4D1LG4a	1	84	1	large	group	0	1	1	2	0	1	1	1	0	0
A4D1LG4b	1	84	1	large	group	0	1	0	1	0	1	0	1	75.38	1
A4D1LG4c	1	84	1	large	group	1	5	0	6	1	1	0	1	0	0
A4D1LG4d	1	84	1	large	group	0	0	1	1	0	0	1	1	55.49	1
A4D1LG4e	1	84	1	large	group	1	5	1	7	1	1	1	1	0	0
A4D1LG4f	1	84	1	large	group	0	0	0	0	0	0	0	0	99.73	1
A4D1SG4a	1	84	1	small	group	0	0	0	0	0	0	0	0	100	1
A4D1SG4b	1	84	1	small	group	0	0	0	0	0	0	0	0	0	0
A4D1SG4c	1	84	1	small	group	0	1	0	1	0	1	0	1	75.18	1
A4D1SG4d	1	84	1	small	group	0	1	0	1	0	1	0	1	0	0
A4D1SG4e	1	84	1	small	group	0	3	0	3	0	1	0	1	8.93	1
A4D1SG4f	1	84	1	small	group	0	0	5	5	0	0	1	1	0	0
4D1SSM4a	1	84	1	small	shortlyisolated	0	0	0	0	0	0	0	0	99.59	1
4D1SSM4b	1	84	1	small	shortlyisolated	0	0	0	0	0	0	0	0	88.95	1
4D1SSM4c	1	84	1	small	shortlyisolated	0	0	0	0	0	0	0	0	58.95	1
A4D1LG6a	2	84	1	large	group	1	1	0	2	1	1	0	1	0	0
A4D1LG6b	2	84	1	large	group	0	4	1	5	0	1	1	1	41.7	1
A4D1LG6c	2	84	1	large	group	0	0	0	0	0	0	0	0	91.93	1
A4D1LG6d	2	84	1	large	group	0	2	4	6	0	1	1	1	6.28	1
A4D1LG6e	2	84	1	large	group	0	0	0	0	0	0	0	0	100	1
A4D1LG6f	2	84	1	large	group	4	3	1	8	1	1	1	1	3.73	1
A4D1SG6a	2	84	1	small	group	0	0	4	4	0	0	1	1	0.85	1
A4D1SG6b	2	84	1	small	group	0	0	1	1	0	0	1	1	37.35	1
A4D1SG6c	2	84	1	small	group	0	2	5	7	0	1	1	1	0	0
A4D1SG6d	2	84	1	small	group	0	0	0	0	0	0	0	0	60.99	1
A4D1SG6e	2	84	1	small	group	0	0	0	0	0	0	0	0	1.43	1
A4D1SG6f	2	84	1	small	group	0	0	0	0	0	0	0	0	100	1
4D1SSM6a	2	84	1	small	shortlyisolated	0	0	0	0	0	0	0	0	100	1
4D1SSM6b	2	84	1	small	shortlyisolated	0	2	0	2	0	1	0	1	34.28	1
4D1SSM6c	2	84	1	small	shortlyisolated	0	2	4	6	0	1	1	1	1.35	1
4D1SSM6d	2	84	1	small	shortlyisolated	0	0	0	0	0	0	0	0	70.83	1
4D1SSM6e	2	84	1	small	shortlyisolated	0	0	0	0	0	0	0	0	82.08	1
4D1SSM6f	2	84	1	small	shortlyisolated	0	0	0	0	0	0	0	0	100	1
4D1SSL6a	2	84	1	large	shortlyisolated	0	0	0	0	0	0	0	0	100	1
4D1SSL6b	2	84	1	large	shortlyisolated	0	0	0	0	0	0	0	0	56.98	1
4D1SSL6c	2	84	1	large	shortlyisolated	0	1	4	5	0	1	1	1	51.93	1
4D1SSL6d	2	84	1	large	shortlyisolated	0	0	0	0	0	0	0	0	39.96	1
4D1SSL6e	2	84	1	large	shortlyisolated	0	1	3	4	0	1	1	1	65.64	1
4D1SSL6f	2	84	1	large	shortlyisolated	0	0	3	3	0	0	1	1	85.78	1
A4D1SS6b	2	84	1	small	isolated	0	3	0	3	0	1	0	1	16.24	1
A4D1SS6e	2	84	1	small	isolated	0	0	0	0	0	0	0	0	78.1	1
A4D1SS6f	2	84	1	small	isolated	0	0	1	1	0	0	1	1	0	0
A4D1SL6a	2	84	1	large	isolated	0	0	2	2	0	0	1	1	18.14	1
A4D1SL6b	2	84	1	large	isolated	2	0	0	2	1	0	0	1	0	0
A4D1SL6c	2	84	1	large	isolated	0	0	0	0	0	0	0	0	100	1
A4D1SL6d	2	84	1	large	isolated	0	0	0	0	0	0	0	0	98.59	1
A4D1SL4e	2	84	1	large	isolated	0	3	0	3	0	1	0	1	0	0
A4D1SL6f	2	84	1	large	isolated	0	0	2	2	0	0	1	1	66.82	1
A4D2SL4a	1	84	2	large	isolated	0	0	1	1	0	0	1	1	98.75	1
A4D2SL4b	1	84	2	large	isolated	0	0	0	0	0	0	0	0	100	1
A4D2SL4c	1	84	2	large	isolated	0	0	0	0	0	0	0	0	93.98	1
A4D2SL4e	1	84	2	large	isolated	0	0	0	0	0	0	0	0	100	1
A4D2SS4a	1	84	2	small	isolated	0	0	0	0	0	0	0	0	100	1
A4D2SS4b	1	84	2	small	isolated	0	1	3	4	0	1	1	1	65.87	1
A4D2SS4c	1	84	2	small	isolated	0	1	2	3	0	1	1	1	62.73	1
A4D2SS4d	1	84	2	small	isolated	0	0	1	1	0	0	1	1	86.13	1
A4D2SS4f	1	84	2	small	isolated	0	0	0	0	0	0	0	0	99.68	1
4D2SSL4a	1	84	2	large	shortlyisolated	0	0	0	0	0	0	0	0	100	1
4D2SSL4b	1	84	2	large	shortlyisolated	0	0	0	0	0	0	0	0	87.15	1
4D2SSL4d	1	84	2	large	shortlyisolated	0	0	0	0	0	0	0	0	50.43	1
4D2SSL4e	1	84	2	large	shortlyisolated	0	0	0	0	0	0	0	0	100	1
4D2SSL4f	1	84	2	large	shortlyisolated	0	0	0	0	0	0	0	0	100	1
A4D2LG4a	1	84	2	large	group	0	1	1	2	0	1	1	1	87.08	1
A4D2LG4b	1	84	2	large	group	0	6	1	7	0	1	1	1	53.28	1
A4D2LG4c	1	84	2	large	group	0	3	2	5	0	1	1	1	49.35	1
A4D2LG4d	1	84	2	large	group	0	1	1	2	0	1	1	1	38.1	1
A4D2LG4e	1	84	2	large	group	0	1	1	2	0	1	1	1	61.95	1
A4D2LG4f	1	84	2	large	group	0	1	0	1	0	1	0	1	0.88	1
A4D2SG4a	1	84	2	small	group	4	0	0	4	1	0	0	1	16.43	1
A4D2SG4b	1	84	2	small	group	0	0	0	0	0	0	0	0	40.73	1
A4D2SG4c	1	84	2	small	group	0	0	0	0	0	0	0	0	90.02	1
A4D2SG4d	1	84	2	small	group	2	4	0	6	1	1	0	1	0	0
A4D2SG4e	1	84	2	small	group	0	1	0	1	0	1	0	1	9.63	1
4D2SSM4a	1	84	2	small	shortlyisolated	0	0	0	0	0	0	0	0	81.98	1
4D2SSM4b	1	84	2	small	shortlyisolated	0	0	0	0	0	0	0	0	100	1
4D2SSM4c	1	84	2	small	shortlyisolated	0	0	0	0	0	0	0	0	0.58	1
4D2SSM4e	1	84	2	small	shortlyisolated	0	0	0	0	0	0	0	0	41.98	1
4D2SSM4f	1	84	2	small	shortlyisolated	0	0	1	1	0	0	1	1	39.56	1
A4D2LG6a	2	84	2	large	group	5	2	0	7	1	1	0	1	0	0
A4D2LG6b	2	84	2	large	group	0	1	2	3	0	1	1	1	0	0
A4D2LG6c	2	84	2	large	group	0	0	0	0	0	0	0	0	100	1
A4D2LG6e	2	84	2	large	group	0	0	0	0	0	0	0	0	0	0
A4D2LG6f	2	84	2	large	group	1	0	0	1	1	0	0	1	24.31	1
A4D2SG6a	2	84	2	small	group	0	1	3	4	0	1	1	1	43.42	1
A4D2SG6b	2	84	2	small	group	0	0	0	0	0	0	0	0	0	0
A4D2SG6c	2	84	2	small	group	0	0	3	3	0	0	1	1	58.06	1
A4D2SG6d	2	84	2	small	group	0	5	0	5	0	1	0	1	0	0
A4D2SG6e	2	84	2	small	group	0	4	2	6	0	1	1	1	0	0
A4D2SG6f	2	84	2	small	group	0	1	4	5	0	1	1	1	13.3	1
4D2SSM6a	2	84	2	small	shortlyisolated	0	0	0	0	0	0	0	0	100	1
4D2SSM6b	2	84	2	small	shortlyisolated	0	1	0	1	0	1	0	1	0	0
4D2SSM6c	2	84	2	small	shortlyisolated	0	1	4	5	0	1	1	1	27.23	1
4D2SSM6d	2	84	2	small	shortlyisolated	0	0	2	2	0	0	1	1	82.08	1
4D2SSM6e	2	84	2	small	shortlyisolated	0	0	1	1	0	0	1	1	31.33	1
4D2SSM6f	2	84	2	small	shortlyisolated	0	0	0	0	0	0	0	0	100	1
4D2SSL6a	2	84	2	large	shortlyisolated	2	1	0	3	1	1	0	1	9.13	1
4D2SSL6b	2	84	2	large	shortlyisolated	0	0	0	0	0	0	0	0	100	1
4D2SSL6c	2	84	2	large	shortlyisolated	0	0	0	0	0	0	0	0	100	1
4D2SSL6d	2	84	2	large	shortlyisolated	0	2	3	5	0	1	1	1	33.86	1
4D2SSL6e	2	84	2	large	shortlyisolated	0	1	2	3	0	1	1	1	82.96	1
A4D2SS6b	2	84	2	small	isolated	0	1	4	5	0	1	1	1	74.5	1
A4D2SS6e	2	84	2	small	isolated	0	0	0	0	0	0	0	0	60.73	1
A4D2SS6f	2	84	2	small	isolated	0	0	1	1	0	0	1	1	0	0
A4D2SL6a	2	84	2	small	isolated	0	1	1	2	0	1	1	1	37.09	1
A4D2SL6b	2	84	2	small	isolated	0	0	0	0	0	0	0	0	20.92	1
A4D2SL6c	2	84	2	small	isolated	0	0	0	0	0	0	0	0	85.86	1
A4D2SL6d	2	84	2	small	isolated	0	0	0	0	0	0	0	0	91.99	1
A4D2SL6e	2	84	2	small	isolated	1	0	0	1	1	0	0	1	0	0
A4D2SL6f	2	84	2	small	isolated	0	0	0	0	0	0	0	0	95.95	1
