# Supplementary material for: Subtle temperature increase can interact with individual size and social context in shaping phenotypic traits of a coldwater fish
Source: PLoS One. 2019 Mar 27;14(3):e0213061. doi: 10.1371/journal.pone.0213061 (PMC6436715; doi:10.1371/journal.pone.0213061)
Supplement: S2 Dataset — (TXT) [file pone.0213061.s002.txt]

Date	Age	Size	Treatment	Social	Weight(mg)
27th apr	1	small	4degrees	isolated	45.1
27th apr	1	small	4degrees	isolated	42.5
27th apr	1	small	4degrees	isolated	50.4
27th apr	1	small	4degrees	isolated	47.6
27th apr	1	small	4degrees	isolated	49.6
27th apr	1	small	4degrees	isolated	40.8
27th apr	1	large	4degrees	isolated	76.6
27th apr	1	large	4degrees	isolated	74.2
27th apr	1	large	4degrees	isolated	77.7
27th apr	1	large	4degrees	isolated	83.5
27th apr	1	large	4degrees	isolated	76.8
27th apr	1	large	4degrees	isolated	73.2
27th apr	1	large	4degrees	group	76.3
27th apr	1	large	4degrees	group	72.5
27th apr	1	large	4degrees	group	68.4
27th apr	1	large	4degrees	group	73.5
27th apr	1	large	4degrees	group	77.9
27th apr	1	large	4degrees	group	83.3
27th apr	1	large	4degrees	group	79.6
27th apr	1	large	4degrees	group	75.7
27th apr	1	large	4degrees	group	80.4
27th apr	1	large	4degrees	group	73.5
27th apr	1	large	4degrees	group	88.8
27th apr	1	large	4degrees	group	76.7
27th apr	1	large	4degrees	group	83
27th apr	1	large	4degrees	group	78.4
27th apr	1	large	4degrees	group	70.7
27th apr	1	large	4degrees	group	62.2
27th apr	1	large	4degrees	group	73.4
27th apr	1	large	4degrees	group	70.9
27th apr	1	large	4degrees	group	67.5
27th apr	1	large	4degrees	group	70.4
27th apr	1	large	4degrees	group	74.7
27th apr	1	large	4degrees	group	70.8
27th apr	1	large	4degrees	group	76.7
27th apr	1	large	4degrees	group	74.3
27th apr	1	large	4degrees	group	79.7
27th apr	1	small	4degrees	group	50.1
27th apr	1	small	4degrees	group	45.5
27th apr	1	small	4degrees	group	48.4
27th apr	1	small	4degrees	group	40.1
27th apr	1	small	4degrees	group	38.9
27th apr	1	small	4degrees	group	46.2
27th apr	1	small	4degrees	group	40.1
27th apr	1	small	4degrees	group	43.7
27th apr	1	small	4degrees	group	37.7
27th apr	1	small	4degrees	group	38.8
27th apr	1	small	4degrees	group	37.9
27th apr	1	small	4degrees	group	46.2
27th apr	1	small	4degrees	group	42.5
27th apr	1	small	4degrees	group	34.2
27th apr	1	small	4degrees	group	47
27th apr	1	small	4degrees	group	39.8
27th apr	1	small	4degrees	group	39.9
27th apr	1	small	4degrees	group	45.9
27th apr	1	small	4degrees	group	34.5
27th apr	1	small	4degrees	group	38.7
27th apr	1	small	4degrees	group	33.8
27th apr	1	small	4degrees	group	42.3
27th apr	1	small	4degrees	group	37.8
27th apr	1	small	4degrees	group	42.6
27th apr	1	small	4degrees	group	39.3
27th apr	1	small	6degrees	isolated	53.4
27th apr	1	small	6degrees	isolated	55.7
27th apr	1	small	6degrees	isolated	50.9
27th apr	1	small	6degrees	isolated	50.3
27th apr	1	small	6degrees	isolated	52.6
27th apr	1	small	6degrees	isolated	53.9
27th apr	1	large	6degrees	isolated	83.8
27th apr	1	large	6degrees	isolated	89.6
27th apr	1	large	6degrees	isolated	80.5
27th apr	1	large	6degrees	isolated	91.2
27th apr	1	large	6degrees	isolated	85.6
27th apr	1	large	6degrees	isolated	84.8
27th apr	1	large	6degrees	group	87.1
27th apr	1	large	6degrees	group	87.8
27th apr	1	large	6degrees	group	77
27th apr	1	large	6degrees	group	75.1
27th apr	1	large	6degrees	group	83.1
27th apr	1	large	6degrees	group	86.3
27th apr	1	large	6degrees	group	92.2
27th apr	1	large	6degrees	group	89.7
27th apr	1	large	6degrees	group	88.3
27th apr	1	large	6degrees	group	94.8
27th apr	1	large	6degrees	group	88.9
27th apr	1	large	6degrees	group	88.2
27th apr	1	large	6degrees	group	83.4
27th apr	1	large	6degrees	group	83.8
27th apr	1	large	6degrees	group	79.2
27th apr	1	large	6degrees	group	86
27th apr	1	large	6degrees	group	83.9
27th apr	1	large	6degrees	group	87.3
27th apr	1	large	6degrees	group	81.7
27th apr	1	large	6degrees	group	96.1
27th apr	1	large	6degrees	group	83.8
27th apr	1	large	6degrees	group	74
27th apr	1	large	6degrees	group	85.9
27th apr	1	large	6degrees	group	90.5
27th apr	1	large	6degrees	group	95.8
27th apr	1	small	6degrees	group	53.4
27th apr	1	small	6degrees	group	50.6
27th apr	1	small	6degrees	group	50.2
27th apr	1	small	6degrees	group	49.8
27th apr	1	small	6degrees	group	46.1
27th apr	1	small	6degrees	group	52
27th apr	1	small	6degrees	group	39.3
27th apr	1	small	6degrees	group	47.8
27th apr	1	small	6degrees	group	43.3
27th apr	1	small	6degrees	group	54.2
27th apr	1	small	6degrees	group	56.7
27th apr	1	small	6degrees	group	47
27th apr	1	small	6degrees	group	55.4
27th apr	1	small	6degrees	group	53.7
27th apr	1	small	6degrees	group	47
27th apr	1	small	6degrees	group	53.1
27th apr	1	small	6degrees	group	48.8
27th apr	1	small	6degrees	group	54.8
27th apr	1	small	6degrees	group	52.8
27th apr	1	small	6degrees	group	53.7
27th apr	1	small	6degrees	group	49.7
27th apr	1	small	6degrees	group	47.8
27th apr	1	small	6degrees	group	51.2
27th apr	1	small	6degrees	group	53.4
27th apr	1	small	6degrees	group	55.1
3rd May	2	large	4degrees	group	90.4
3rd May	2	large	4degrees	group	81.6
3rd May	2	large	4degrees	group	96.5
3rd May	2	large	4degrees	group	95.7
3rd May	2	large	4degrees	group	84
3rd May	2	large	4degrees	group	81.6
3rd May	2	large	4degrees	group	83.1
3rd May	2	large	4degrees	group	85.4
3rd May	2	large	4degrees	group	93.6
3rd May	2	large	4degrees	group	87.8
3rd May	2	large	4degrees	group	94.5
3rd May	2	large	4degrees	group	86.6
3rd May	2	large	4degrees	group	92
3rd May	2	large	4degrees	group	99.6
3rd May	2	large	4degrees	group	87.3
3rd May	2	large	4degrees	group	81
3rd May	2	large	4degrees	group	92
3rd May	2	large	4degrees	group	97.8
3rd May	2	large	4degrees	group	88.2
3rd May	2	large	4degrees	group	92.3
3rd May	2	large	4degrees	group	78.8
3rd May	2	large	4degrees	group	92.7
3rd May	2	large	4degrees	group	94.8
3rd May	2	large	4degrees	group	75.3
3rd May	2	large	4degrees	group	86.7
3rd May	2	small	4degrees	group	46.3
3rd May	2	small	4degrees	group	54.2
3rd May	2	small	4degrees	group	43.9
3rd May	2	small	4degrees	group	47.8
3rd May	2	small	4degrees	group	49.7
3rd May	2	small	4degrees	group	48.7
3rd May	2	small	4degrees	group	50.7
3rd May	2	small	4degrees	group	54.1
3rd May	2	small	4degrees	group	48.4
3rd May	2	small	4degrees	group	46.6
3rd May	2	small	4degrees	group	51.3
3rd May	2	small	4degrees	group	53.4
3rd May	2	small	4degrees	group	40.9
3rd May	2	small	4degrees	group	51.6
3rd May	2	small	4degrees	group	40.5
3rd May	2	small	4degrees	group	44.4
3rd May	2	small	4degrees	group	55.6
3rd May	2	small	4degrees	group	48.6
3rd May	2	small	4degrees	group	52.4
3rd May	2	small	4degrees	group	42.5
3rd May	2	small	4degrees	group	41.2
3rd May	2	small	4degrees	group	43.8
3rd May	2	small	4degrees	group	47.1
3rd May	2	small	4degrees	group	54.2
3rd May	2	small	4degrees	group	45.1
3rd May	2	large	6degrees	group	111.6
3rd May	2	large	6degrees	group	93.8
3rd May	2	large	6degrees	group	86.3
3rd May	2	large	6degrees	group	101.4
3rd May	2	large	6degrees	group	109.1
3rd May	2	large	6degrees	group	105.4
3rd May	2	large	6degrees	group	92.4
3rd May	2	large	6degrees	group	101.7
3rd May	2	large	6degrees	group	100.6
3rd May	2	large	6degrees	group	103.1
3rd May	2	large	6degrees	group	106.7
3rd May	2	large	6degrees	group	101
3rd May	2	large	6degrees	group	98.7
3rd May	2	large	6degrees	group	105.5
3rd May	2	large	6degrees	group	102.5
3rd May	2	large	6degrees	group	90.4
3rd May	2	large	6degrees	group	98.8
3rd May	2	large	6degrees	group	99.4
3rd May	2	large	6degrees	group	97.4
3rd May	2	large	6degrees	group	99.8
3rd May	2	large	6degrees	group	105.6
3rd May	2	large	6degrees	group	117.8
3rd May	2	large	6degrees	group	109.4
3rd May	2	large	6degrees	group	103.4
3rd May	2	large	6degrees	group	91.6
3rd May	2	small	6degrees	group	59.6
3rd May	2	small	6degrees	group	53.3
3rd May	2	small	6degrees	group	57.3
3rd May	2	small	6degrees	group	63.5
3rd May	2	small	6degrees	group	63.2
3rd May	2	small	6degrees	group	56.9
3rd May	2	small	6degrees	group	52.2
3rd May	2	small	6degrees	group	59.5
3rd May	2	small	6degrees	group	65.3
3rd May	2	small	6degrees	group	59.7
3rd May	2	small	6degrees	group	60.7
3rd May	2	small	6degrees	group	50.2
3rd May	2	small	6degrees	group	60.1
3rd May	2	small	6degrees	group	61.7
3rd May	2	small	6degrees	group	67.5
3rd May	2	small	6degrees	group	63.7
3rd May	2	small	6degrees	group	55.6
3rd May	2	small	6degrees	group	50.3
3rd May	2	small	6degrees	group	56.3
3rd May	2	small	6degrees	group	64
3rd May	2	small	6degrees	group	65.4
3rd May	2	small	6degrees	group	67.8
3rd May	2	small	6degrees	group	65.9
3rd May	2	small	6degrees	group	67.8
3rd May	2	small	6degrees	group	59.5
10th May	3	large	4degrees	group	87.4
10th May	3	large	4degrees	group	78.9
10th May	3	large	4degrees	group	101.1
10th May	3	large	4degrees	group	93.7
10th May	3	large	4degrees	group	105.8
10th May	3	large	4degrees	group	103.5
10th May	3	large	4degrees	group	100.8
10th May	3	large	4degrees	group	94.8
10th May	3	large	4degrees	group	91
10th May	3	large	4degrees	group	106.9
10th May	3	large	4degrees	group	91.1
10th May	3	large	4degrees	group	94.2
10th May	3	large	4degrees	group	97.7
10th May	3	large	4degrees	group	92
10th May	3	large	4degrees	group	98.6
10th May	3	large	4degrees	group	107.2
10th May	3	large	4degrees	group	84.8
10th May	3	large	4degrees	group	88.4
10th May	3	large	4degrees	group	85.7
10th May	3	large	4degrees	group	90.9
10th May	3	large	4degrees	group	97.1
10th May	3	large	4degrees	group	105.1
10th May	3	large	4degrees	group	111.7
10th May	3	large	4degrees	group	93.5
10th May	3	large	4degrees	group	108.9
10th May	3	small	4degrees	group	46
10th May	3	small	4degrees	group	50.1
10th May	3	small	4degrees	group	46.4
10th May	3	small	4degrees	group	42.6
10th May	3	small	4degrees	group	56.8
10th May	3	small	4degrees	group	63.5
10th May	3	small	4degrees	group	58.9
10th May	3	small	4degrees	group	52.3
10th May	3	small	4degrees	group	55.3
10th May	3	small	4degrees	group	43
10th May	3	small	4degrees	group	44.2
10th May	3	small	4degrees	group	49.1
10th May	3	small	4degrees	group	59.9
10th May	3	small	4degrees	group	52.2
10th May	3	small	4degrees	group	54
10th May	3	small	4degrees	group	57.4
10th May	3	small	4degrees	group	52.7
10th May	3	small	4degrees	group	46.2
10th May	3	small	4degrees	group	54.3
10th May	3	small	4degrees	group	54
10th May	3	small	4degrees	group	54.3
10th May	3	small	4degrees	group	52.7
10th May	3	small	4degrees	group	55.7
10th May	3	small	4degrees	group	53.9
10th May	3	small	4degrees	group	58.3
10th May	3	large	6degrees	group	120.2
10th May	3	large	6degrees	group	127.1
10th May	3	large	6degrees	group	108.3
10th May	3	large	6degrees	group	97.2
10th May	3	large	6degrees	group	100.2
10th May	3	large	6degrees	group	99.2
10th May	3	large	6degrees	group	109.8
10th May	3	large	6degrees	group	103.5
10th May	3	large	6degrees	group	97
10th May	3	large	6degrees	group	110.2
10th May	3	large	6degrees	group	113
10th May	3	large	6degrees	group	109.7
10th May	3	large	6degrees	group	130.8
10th May	3	large	6degrees	group	126.7
10th May	3	large	6degrees	group	102.8
10th May	3	large	6degrees	group	103.9
10th May	3	large	6degrees	group	93.6
10th May	3	large	6degrees	group	105.5
10th May	3	large	6degrees	group	103.5
10th May	3	large	6degrees	group	103.5
10th May	3	large	6degrees	group	107.9
10th May	3	large	6degrees	group	103.4
10th May	3	large	6degrees	group	115.4
10th May	3	large	6degrees	group	107.1
10th May	3	large	6degrees	group	131.2
10th May	3	small	6degrees	group	69.8
10th May	3	small	6degrees	group	65.4
10th May	3	small	6degrees	group	74.6
10th May	3	small	6degrees	group	70.1
10th May	3	small	6degrees	group	71.2
10th May	3	small	6degrees	group	54.8
10th May	3	small	6degrees	group	68.9
10th May	3	small	6degrees	group	59.6
10th May	3	small	6degrees	group	56.6
10th May	3	small	6degrees	group	62.3
10th May	3	small	6degrees	group	59.6
10th May	3	small	6degrees	group	61.9
10th May	3	small	6degrees	group	61.4
10th May	3	small	6degrees	group	70.9
10th May	3	small	6degrees	group	63.5
10th May	3	small	6degrees	group	69.6
10th May	3	small	6degrees	group	61.9
10th May	3	small	6degrees	group	67.8
10th May	3	small	6degrees	group	68.7
10th May	3	small	6degrees	group	60.2
10th May	3	small	6degrees	group	69.3
10th May	3	small	6degrees	group	65.4
10th May	3	small	6degrees	group	57.9
10th May	3	small	6degrees	group	65.3
10th May	3	small	6degrees	group	57.2
17th May	4	large	4degrees	group	80.9
17th May	4	large	4degrees	group	84.4
17th May	4	large	4degrees	group	98.2
17th May	4	large	4degrees	group	87.9
17th May	4	large	4degrees	group	105.8
17th May	4	large	4degrees	group	100.5
17th May	4	large	4degrees	group	85.9
17th May	4	large	4degrees	group	104.1
17th May	4	large	4degrees	group	97.5
17th May	4	large	4degrees	group	100.8
17th May	4	large	4degrees	group	107.9
17th May	4	large	4degrees	group	110.4
17th May	4	large	4degrees	group	95.7
17th May	4	large	4degrees	group	94.3
17th May	4	large	4degrees	group	112.5
17th May	4	large	4degrees	group	107.8
17th May	4	large	4degrees	group	109.8
17th May	4	large	4degrees	group	103.9
17th May	4	large	4degrees	group	108.1
17th May	4	large	4degrees	group	110.3
17th May	4	large	4degrees	group	100.8
17th May	4	large	4degrees	group	98.7
17th May	4	large	4degrees	group	104.5
17th May	4	large	4degrees	group	104.7
17th May	4	large	4degrees	group	98.4
17th May	4	small	4degrees	group	57.6
17th May	4	small	4degrees	group	63.8
17th May	4	small	4degrees	group	51.3
17th May	4	small	4degrees	group	58.1
17th May	4	small	4degrees	group	62.7
17th May	4	small	4degrees	group	55.5
17th May	4	small	4degrees	group	50.7
17th May	4	small	4degrees	group	56
17th May	4	small	4degrees	group	66.2
17th May	4	small	4degrees	group	57
17th May	4	small	4degrees	group	59.2
17th May	4	small	4degrees	group	57.5
17th May	4	small	4degrees	group	46.5
17th May	4	small	4degrees	group	63.6
17th May	4	small	4degrees	group	56.8
17th May	4	small	4degrees	group	59.7
17th May	4	small	4degrees	group	55.3
17th May	4	small	4degrees	group	65.1
17th May	4	small	4degrees	group	45.7
17th May	4	small	4degrees	group	49.5
17th May	4	small	4degrees	group	46.9
17th May	4	small	4degrees	group	59.7
17th May	4	small	4degrees	group	56.7
17th May	4	small	4degrees	group	56.9
17th May	4	small	4degrees	group	57.1
17th May	4	large	6degrees	group	127.5
17th May	4	large	6degrees	group	120
17th May	4	large	6degrees	group	132.3
17th May	4	large	6degrees	group	114.1
17th May	4	large	6degrees	group	127.1
17th May	4	large	6degrees	group	125.4
17th May	4	large	6degrees	group	143.2
17th May	4	large	6degrees	group	127.5
17th May	4	large	6degrees	group	114.3
17th May	4	large	6degrees	group	124.7
17th May	4	large	6degrees	group	133.5
17th May	4	large	6degrees	group	142.8
17th May	4	large	6degrees	group	136.5
17th May	4	large	6degrees	group	136
17th May	4	large	6degrees	group	128.2
17th May	4	large	6degrees	group	122.5
17th May	4	large	6degrees	group	116.7
17th May	4	large	6degrees	group	104.4
17th May	4	large	6degrees	group	136.4
17th May	4	large	6degrees	group	107.2
17th May	4	large	6degrees	group	137.3
17th May	4	large	6degrees	group	134
17th May	4	large	6degrees	group	120.1
17th May	4	large	6degrees	group	123.9
17th May	4	large	6degrees	group	115.3
17th May	4	small	6degrees	group	70.2
17th May	4	small	6degrees	group	75.1
17th May	4	small	6degrees	group	65.7
17th May	4	small	6degrees	group	80.2
17th May	4	small	6degrees	group	84.1
17th May	4	small	6degrees	group	74.2
17th May	4	small	6degrees	group	65.4
17th May	4	small	6degrees	group	68.6
17th May	4	small	6degrees	group	63.2
17th May	4	small	6degrees	group	79.9
17th May	4	small	6degrees	group	70.1
17th May	4	small	6degrees	group	78
17th May	4	small	6degrees	group	75.2
17th May	4	small	6degrees	group	64.5
17th May	4	small	6degrees	group	73.6
17th May	4	small	6degrees	group	79.7
17th May	4	small	6degrees	group	73.6
17th May	4	small	6degrees	group	70.3
17th May	4	small	6degrees	group	79.2
17th May	4	small	6degrees	group	71.8
17th May	4	small	6degrees	group	87.7
17th May	4	small	6degrees	group	78.2
17th May	4	small	6degrees	group	74.3
17th May	4	small	6degrees	group	73.9
17th May	4	small	6degrees	group	61.8
30th May	5	small	4degrees	isolated	73.4
30th May	5	small	4degrees	isolated	53.4
30th May	5	small	4degrees	isolated	78.5
30th May	5	small	4degrees	isolated	71.8
30th May	5	small	4degrees	isolated	61.3
30th May	5	large	4degrees	isolated	155.7
30th May	5	large	4degrees	isolated	137.2
30th May	5	large	4degrees	isolated	111.1
30th May	5	large	4degrees	isolated	124.6
30th May	5	large	4degrees	isolated	147.7
30th May	5	large	4degrees	group	113.1
30th May	5	large	4degrees	group	104.7
30th May	5	large	4degrees	group	124.2
30th May	5	large	4degrees	group	106.4
30th May	5	large	4degrees	group	134.6
30th May	5	large	4degrees	group	124.4
30th May	5	large	4degrees	group	145.6
30th May	5	large	4degrees	group	129.4
30th May	5	large	4degrees	group	127.5
30th May	5	large	4degrees	group	175.3
30th May	5	large	4degrees	group	117.9
30th May	5	large	4degrees	group	176.3
30th May	5	large	4degrees	group	126.7
30th May	5	large	4degrees	group	129.9
30th May	5	large	4degrees	group	128.2
30th May	5	large	4degrees	group	146.9
30th May	5	large	4degrees	group	150.8
30th May	5	large	4degrees	group	100.7
30th May	5	large	4degrees	group	116.1
30th May	5	large	4degrees	group	101.9
30th May	5	large	4degrees	group	156.7
30th May	5	large	4degrees	group	122.2
30th May	5	large	4degrees	group	110.4
30th May	5	large	4degrees	group	117.3
30th May	5	large	4degrees	group	129.5
30th May	5	small	4degrees	group	69.7
30th May	5	small	4degrees	group	67.7
30th May	5	small	4degrees	group	66.7
30th May	5	small	4degrees	group	62.6
30th May	5	small	4degrees	group	73.5
30th May	5	small	4degrees	group	78.5
30th May	5	small	4degrees	group	55.7
30th May	5	small	4degrees	group	57.9
30th May	5	small	4degrees	group	75.4
30th May	5	small	4degrees	group	63.1
30th May	5	small	4degrees	group	76.2
30th May	5	small	4degrees	group	68.1
30th May	5	small	4degrees	group	73
30th May	5	small	4degrees	group	66.2
30th May	5	small	4degrees	group	71.1
30th May	5	small	4degrees	group	72
30th May	5	small	4degrees	group	93.6
30th May	5	small	4degrees	group	88.2
30th May	5	small	4degrees	group	60.5
30th May	5	small	4degrees	group	80.1
30th May	5	small	4degrees	group	70.8
30th May	5	small	4degrees	group	68.8
30th May	5	small	4degrees	group	72.7
30th May	5	small	4degrees	group	89.5
30th May	5	small	4degrees	group	70.1
30th May	5	small	6degrees	isolated	65
30th May	5	small	6degrees	isolated	80.8
30th May	5	small	6degrees	isolated	65.7
30th May	5	large	6degrees	isolated	124.2
30th May	5	large	6degrees	isolated	119.7
30th May	5	large	6degrees	isolated	185.4
30th May	5	large	6degrees	isolated	158.3
30th May	5	large	6degrees	isolated	130.5
30th May	5	large	6degrees	isolated	159.1
30th May	5	large	6degrees	group	157.5
30th May	5	large	6degrees	group	177.7
30th May	5	large	6degrees	group	168.5
30th May	5	large	6degrees	group	177.5
30th May	5	large	6degrees	group	208.2
30th May	5	large	6degrees	group	177.3
30th May	5	large	6degrees	group	182.3
30th May	5	large	6degrees	group	186.8
30th May	5	large	6degrees	group	180.7
30th May	5	large	6degrees	group	186.5
30th May	5	large	6degrees	group	175.2
30th May	5	large	6degrees	group	195.4
30th May	5	large	6degrees	group	225.4
30th May	5	large	6degrees	group	188.3
30th May	5	large	6degrees	group	181.3
30th May	5	large	6degrees	group	171.3
30th May	5	large	6degrees	group	199.8
30th May	5	large	6degrees	group	130.3
30th May	5	large	6degrees	group	144.7
30th May	5	large	6degrees	group	194.6
30th May	5	large	6degrees	group	196.5
30th May	5	large	6degrees	group	222.3
30th May	5	large	6degrees	group	174
30th May	5	large	6degrees	group	179.2
30th May	5	large	6degrees	group	175.9
30th May	5	small	6degrees	group	72.7
30th May	5	small	6degrees	group	98.5
30th May	5	small	6degrees	group	110.3
30th May	5	small	6degrees	group	85.3
30th May	5	small	6degrees	group	78.5
30th May	5	small	6degrees	group	80.6
30th May	5	small	6degrees	group	100.2
30th May	5	small	6degrees	group	94.3
30th May	5	small	6degrees	group	94
30th May	5	small	6degrees	group	105.2
30th May	5	small	6degrees	group	89.3
30th May	5	small	6degrees	group	84.4
30th May	5	small	6degrees	group	90.5
30th May	5	small	6degrees	group	104.6
30th May	5	small	6degrees	group	98.4
30th May	5	small	6degrees	group	112.1
30th May	5	small	6degrees	group	103.2
30th May	5	small	6degrees	group	103.6
30th May	5	small	6degrees	group	107.1
30th May	5	small	6degrees	group	99.9
30th May	5	small	6degrees	group	104.2
30th May	5	small	6degrees	group	96.6
30th May	5	small	6degrees	group	97.8
30th May	5	small	6degrees	group	84.6
30th May	5	small	6degrees	group	97.6
